# Supplementary material for: Leaving No Women Behind: Evaluating the Impact of the COVID-19 Pandemic on Livelihood Outcomes in Kenya and Ethiopia
Source: Int J Environ Res Public Health. 2023 Mar 13;20(6):5048. doi: 10.3390/ijerph20065048 (PMC10049247; doi:10.3390/ijerph20065048)
Supplement: Supplementary file 1 [file ijerph-20-05048-s001.zip]

Archive with 1 entries (1 files):
- ijerph-2257849-supplementary.pdf
